# Supplementary material for: Oxidative Stress and Chemoradiation-Induced Oral Mucositis: A Scoping Review of In Vitro, In Vivo and Clinical Studies
Source: Int J Mol Sci. 2022 Apr 27;23(9):4863. doi: 10.3390/ijms23094863 (PMC9101413; doi:10.3390/ijms23094863)
Supplement: Supplementary file 1 [file ijms-23-04863-s001.zip]

Archive with 1 entries (1 files):
- ijms-1671515-supplementary.pdf
